# Supplementary material for: Somatostatin Receptor Gene Functions in Growth Regulation in Bivalve Scallop and Clam
Source: Int J Mol Sci. 2024 Apr 28;25(9):4813. doi: 10.3390/ijms25094813 (PMC11083992; doi:10.3390/ijms25094813)
Supplement: Supplementary file 1 [file ijms-25-04813-s001.zip]

Archive with 5 entries (5 files):
- Figure S1 The detection of dsRNA targeting MlSSTR-1 by agarose gel electrophoresis.jpg
- Figure S2 The expression level of MlIGF in the digestive gland after Ml.SSTR-1 inhibition.jpg
- Table S1. The accession numbers of SSTRs.xlsx
- Table S2. Gene sequences of MlSSTRs.xlsx
- Table S3. The PC1 and growth trait values of P. yessoensis.xlsx
