# Supplementary material for: Somatostatin Receptor Gene Functions in Growth Regulation in Bivalve Scallop and Clam
Source: Int J Mol Sci. 2024 Apr 28;25(9):4813. doi: 10.3390/ijms25094813 (PMC11083992; doi:10.3390/ijms25094813)
Supplement: Supplementary file 1 [file ijms-25-04813-s001.zip › Table S1. The accession numbers of SSTRs.xlsx]

## Sheet: Sheet1
Genebank ID	Final name
NP_001040.1	SSTR1-Homo sapiens
NP_001041.1	SSTR2-Homo sapiens
NP_001042.1	SSTR3-Homo sapiens
NP_001043.2	SSTR4-Homo sapiens
NP_001044.1	SSTR5-Homo sapiens
NP_001398819.1	SSTR1-Mus musculus
NP_001036071.1	SSTR2-Mus musculus
NP_001343890.1	SSTR3-Mus musculus
P49660.2	SSTR4-Mus musculus
NP_001177937.1	SSTR5-Mus musculus
QIM61770.1	SSTR1-Asterias rubens
QIM61772.1	SSTR3-Asterias rubens
QIM61771.1	SSTR2-Asterias rubens
NP_001027135.2	SSRR2-Drosophila melanogaster
NP_649040.2	SSTR1-Drosophila melanogaster
XP_021709842.1	SSTR2-Aedes aegypti
AKQ62999.1	SSTR-Platynereis dumerilii
UKO83482.1	SSTR-Aplysia californica
XP_023931368.1	SSTR2-Lingula anatina
EKC28440.1	SSTR1-Crassostrea gigas
VDI15122.1	SSTR2-Mytilus galloprovincialis
XP_021363764.1	PySSTR-1-Patinopecten yessoensis
XP_021375026.1	PySSTR-2-Patinopecten yessoensis
XP_060072977.1	PySSTR-3-Patinopecten yessoensis
OWF36645.1	PySSTR-4-Patinopecten yessoensis
OWF47620.1	PySSTR-5-Patinopecten yessoensis
OWF47320.1	PySSTR-6-Patinopecten yessoensis
OWF44434.1	PySSTR-7-Patinopecten yessoensis
