# Supplementary material for: Somatostatin Receptor Gene Functions in Growth Regulation in Bivalve Scallop and Clam
Source: Int J Mol Sci. 2024 Apr 28;25(9):4813. doi: 10.3390/ijms25094813 (PMC11083992; doi:10.3390/ijms25094813)
Supplement: Supplementary file 1 [file ijms-25-04813-s001.zip › Table S2. Gene sequences of MlSSTRs.xlsx]

## Sheet: Sheet1
Gene name	Sequence
SSTR-1-Mulinia lateralis	ATGGCGACAACCAATGTGTCGATAGTACCCTTGGTGAACACGACAGCGGCCTACGTTACAGAACTTTACTGCTACTTCGTTAATGCGACTGGCGATGGAAACGACACCGAAACAGCGTGTCCTCAGCGCCAGCGTTCTCCAATTCTACACATAATCATGATCACGTCGTACATATTCATATGTGTATGTGGCCTTGTTGGAAATGGACTTGTCATATATGTAGTGCTTCGATTCTCCAAAATGAAAACGGTGACCAACTTGTATATATTAAATCTAGCGCTTTCGGATGTGTTATTTTTGTTGAGTTTGCCGTTTCTAGTAACTACAAACCTACTGGAATACTGGGTGTTTGGGAAAGCCATGTGTAAAACGTATATGGTGTTCTTCTCAATAAATTTC…
SSTR-2-Mulinia lateralis	ATGGTGTGCAAACCGGCAAAATTCAAAACTATATACACAACCAGAAATGCTGTACTGATGATTATAGGTACCCTGGTATGCGCCTTACTTTTATCCAGTCCACCATTGCTGGGCTGGTCATCCTATGTTTATACTCATACACACTCGTTCTGTTTTGCTGACTGGGTGAATCACGCCTCATACGCGTTCTTCATGATCGGCTGCTGTTTTGGTATTCCATTTACCGTGATGACATTCTGTAATATTTATATAATTAAATGTGTTCGTGAAAGTAGAAGAAAAGTTAAATCAAAATCCACTTACCGTTCACATTCATCTACTGTAGACGATTCTAGATTCGAAAACAGTGAATGTGAAGTAAGTTCTAATAAAAATATGACATCACAAACACAACTAAAT…
SSTR-3-Mulinia lateralis	ATGAACAATTACACAGGAAATGTTTCGGTTGTTGGTGTTTACCCCTGGGATGATATTTCAATTTGTGATTTTACTGACACACGTAACCTCATTACCGACATTATCAGATTTCTGATTGCCATAGCAACATATTTTGGAAATACATTAATATTGATCAGCCTTTCTAAATATTCTAAACATTTCAAGGGATCGTTGTACATGTTTATACGTCATGTTTCTATTGCTGACTTGCTTTTTGCCATCGGGTTAACCCTGAGACTGGTATCCGATGTTTGGCCTAGTATGCAGGAAAACTCATATTATTGTTTCATTCGAATTTCTTGTGTTTGTGTCTCTCTCTATCACTCCAATAAAATGCTCCTGTTAATATCAGTGGATAGGTTTTGTGCTATAGTATTC…
SSTR-4-Mulinia lateralis	ATGAATAACACCACTGGAACTCACAATGCTACGGGAACAAATAATTTAACAGAGGGGTTTTCAAAATGTGTGTTTGGTGAACATCGTTATGCCATCAGCTTAATTGTTATACTGTTAATTGCTTTGACAACATATTTTGGAAATATACTGATTTTGGTCAGTCTTTCAAAATTTTCAAAATATTTCAAAGGAACATTGTACACCTTCATACGCCACTTGGCGGTTGCTGATATTCTTCTTGCCATTGGATTAACACTGCGACTCGTTGCCGAACTTTCGTCAAGTTTGCGAGAAAACTCTTATTTTTGCTTCATACGAGTGTGCTTTACTTCTGTGTCAATCGTTCATTCAAACAAAATGCTTCTGGTATTGTCAGTCGACAGATTTTGTGCCATCGTG…
SSTR-5-Mulinia lateralis	ATGGACGCGAAAATCTCAAATTCGAGTAATGTCACCGAAGACCTAATTCTCGAAACGAAATTCAAAACTCTGTTCGAGGTTAACTTCTACCTCGCTGTGGGTTATGTCATCATAGTGTTCGTTCTCTCCATTGTCGGTGTTTGTGGTAACACACTGATCATCTATATCATGTACATGGAGAAAAAGATGAACAAACATGCTAGAGCGTTCATTATCAACATGGCAATAGCGGACCTATGTGTTACTGGTATAGCTGATCCCATGTGTATTGTAGGTGCATTTATCGGATTAGACGTCTTGGAATCGGTACCTGTACTATGTGTAGCTACAGCCAGTTTGTGTTTGACCGTATGTTTCTGTGTATTTCTCAACATGCTCAGCCTGACAGTCAATAGATGT…
SSTR-6-Mulinia lateralis	ATGAACACAACAACTCTAGGAGTGAATGTATCCGGATTAACACACTGTTGGGTCCCAACATGGGGATATGATGTATCTGTAGCTCAGGTGATTGGATACTGTCTCACATTTACACCTTTCATAACTGTGGTTGTCAATGTGACAGCACTAGTATGTATCGTCCGGGTACCAAAACTCAAACCAAACACCCGAGCGTTTTTGTTCTCTCTCGCGATCTGTGATACTCTAGTTGGACTTGTGATCATGCCATTCCGTATATTTGGAATGATCAATTCGGGTCTGGATAACCGGACGGCGATGGATGCGATCATCTGTAACATTGGAAACGCGGTGGACGTTTTGTTGTGTTGTGTGATAGCAATGCACCTCGTCGTGCTAGCGTTCGACCGTTACTTAGCA…
