# Supplementary material for: Somatostatin Receptor Gene Functions in Growth Regulation in Bivalve Scallop and Clam
Source: Int J Mol Sci. 2024 Apr 28;25(9):4813. doi: 10.3390/ijms25094813 (PMC11083992; doi:10.3390/ijms25094813)
Supplement: Supplementary file 1 [file ijms-25-04813-s001.zip › Table S3. The PC1 and growth trait values of P. yessoensis.xlsx]

## Sheet: Sheet1
scallop number	shell length(mm)	shell width(mm)	shell height(mm)	body weight(g)	soft tissue weight(g)	muscle weight(g)	PC1
1	39.7	36.36	7.89	6.48	3.77	0.71	-2.61329
2	37.15	32.72	6.78	4.9	2.87	0.35	-2.60323
3	34.56	33.47	7.11	4.42	2.74	0.37	-2.56189
4	38.41	35.9	6.28	5.73	3.44	0.49	-2.43846
5	36.36	35.28	4.13	9.19	5.02	1.16	-2.30199
6	37.63	35.27	8.37	5.5	3.33	0.52	-2.25344
7	40.87	37.38	5.03	9.12	5.13	1.02	-2.15976
8	39.63	36.33	8.64	6.94	4.23	0.44	-2.09684
9	40.81	39.25	5.17	9	5.21	1	-2.07999
10	40.96	38.58	9.3	6.36	3.5	0.4	-2.02175
11	45.04	41.99	7.75	7.14	3.98	0.62	-1.94574
12	39.53	38.98	9.29	7.21	4.17	0.37	-1.94229
13	41.31	37.76	9.28	7.5	4.43	0.59	-1.90954
14	41.58	37.86	8.97	7.89	4.44	0.67	-1.9045
15	41.02	40.93	5.19	10.26	5.79	1.14	-1.90097
16	42.74	41.07	8.85	7.71	4.57	0.24	-1.89811
17	41.64	39.19	9.16	8.23	4.45	0.64	-1.83002
18	40.09	40.08	9.14	7.73	4.42	0.65	-1.81646
19	42.8	39.75	5.82	11.1	5.73	1.36	-1.80129
20	42.39	39.65	8.93	8.26	4.65	0.74	-1.79935
21	42.61	41.61	8.75	7.73	4.65	0.73	-1.76666
22	43.27	39.96	9.11	8.48	4.15	0.88	-1.76007
23	42.57	40.33	9.83	7.95	4.82	0.46	-1.74751
24	42.22	39.3	9.35	7.91	4.52	0.97	-1.73505
25	42.94	39.62	9.6	8.32	4.63	0.76	-1.72549
26	44.27	41.34	9.01	8.17	4.45	1	-1.68289
27	42.28	40.13	9.69	9.35	5.45	0.57	-1.65357
28	45.05	39.66	9.53	9.15	5.19	0.89	-1.63539
29	44.49	42.24	9.65	8.5	4.52	0.8	-1.61451
30	44.45	42.51	5.61	12.59	7.12	1.36	-1.57961
31	45.89	41.78	8.95	8.69	4.96	1.25	-1.56272
32	45.07	42.78	10.56	8.81	4.44	0.79	-1.49676
33	43.36	39.76	10.89	9.81	5.65	0.82	-1.45476
34	46.55	44.55	9.48	9.67	5.42	1.26	-1.33894
35	44.11	42.08	10.86	9.81	5.48	1.45	-1.23367
36	43.55	48.56	10.13	8.89	5	1.19	-1.19426
37	47.62	44.13	10.82	11.04	6	1.09	-1.17045
38	47.68	44.1	11.25	11.47	6.3	1.34	-1.03349
39	47.59	46.32	10.79	12.7	7.31	1.46	-0.86266
40	49.71	48.65	11.31	12.45	6.64	1.09	-0.861708
41	48.45	49.36	10.33	12.48	6.66	1.68	-0.794862
42	45.56	43.92	12.57	12.97	6.52	2.19	-0.634948
43	49.1	49	12	14.04	7.39	1.27	-0.63053
44	48.82	52.45	13.19	16.96	8.54	1.75	-0.0891775
45	46.79	40.63	15.16	17.95	9.7	2.51	-0.0336519
46	55.09	53.61	13.03	20.04	10.39	1.83	0.183153
47	43.13	38.99	14.13	23.92	12.68	2.72	0.250295
48	57.12	59.58	12.97	22.93	7.34	3.01	0.585958
49	52.44	49.81	14.09	23.3	12.63	2.74	0.626009
50	49.55	56.62	13.79	21.74	11.32	2.58	0.670314
51	51.13	47.57	13.67	24.78	13.99	2.98	0.695522
52	59.54	56.36	13.08	24.7	12.78	2.24	0.704651
53	54.36	54.34	14.55	25.92	14.92	1.99	0.90232
54	50.47	45.26	11.08	13.14	12.96	7.46	0.923747
55	61.23	60.84	14.79	21.66	10.4	2.96	0.958624
56	55.14	53.28	14.8	27.26	14.95	2.72	1.11135
57	54.7	52.64	16.83	25.63	14.28	2.77	1.20918
58	52.89	57.7	14.07	26.29	14.61	3.01	1.21189
59	60.72	57.11	14.28	27.83	15.18	2.83	1.26013
60	66.73	61.79	14.74	29.08	15.23	2.19	1.37694
61	59.25	59.42	15.63	28.37	15.22	3.53	1.67284
62	61.56	60.96	16.8	28.34	15.93	3.2	1.8169
63	65.54	63.52	15.82	28.58	14.78	3.55	1.82843
64	58.48	57.71	20.39	29.15	19.34	2.4	2.12451
65	67	64.12	15.98	32.96	17.67	3.28	2.1426
66	66.1	60.63	16.85	32.36	14.87	4.61	2.21913
67	64.05	64.87	15.73	30.61	16.45	4.52	2.27703
68	64.66	62.63	16	31.02	17.36	4.48	2.28507
69	67.17	61.66	15.82	34.69	18.03	4.26	2.35141
70	65.88	63.01	14.7	33.09	18.26	4.91	2.3971
71	71	68.15	15.1	34.67	19.88	3.48	2.44921
72	69.89	69.25	16.35	32.78	16.48	4.17	2.49939
73	66.5	62.26	16.4	35.49	18.13	4.41	2.50395
74	64.56	62.01	15.55	37.29	21.81	3.95	2.5957
75	59.19	60.3	15.97	36.44	21.32	4.57	2.66138
76	68.3	65.17	16.99	33.53	17.24	4.92	2.66726
77	66.18	66.42	15.75	36.44	20.02	4.56	2.78001
78	67.55	67.38	16.51	37.1	21.94	4.39	2.99948
79	69.39	68.01	18.12	37.64	18.48	4.65	3.05023
80	70.91	67.28	17.35	40.97	23.62	4.39	3.32704
81	68.53	68.09	17.73	41.65	24.11	5.6	3.73817
82	68.35	69.14	18.18	43.58	24.94	5.09	3.82418
83	67.77	67.07	18.03	44.94	25.17	5.25	3.83288
